# Supplementary material for: Clinico-molecular predictors of durable response to immune checkpoint inhibitors (ICI) in metastatic cervical cancer (mCC)
Source: Br J Cancer. 2026 May 19;135(4):581–7. doi: 10.1038/s41416-026-03438-6 (PMC13427743; doi:10.1038/s41416-026-03438-6)
Supplement: Supplementary file 2 — Supplementary Table 2. Somatic alterations [file 41416_2026_3438_MOESM2_ESM.csv]

Supplementary Table 2. Matrix of somatic alterations
Patient ID	ID1	ID2	ID3	ID4	ID5	ID6	ID7	ID8	ID9	ID10	ID11	ID12	ID13	ID14	ID15	ID16	ID17	ID18	ID19	ID20	ID21	ID22	ID23	ID24	ID25	ID26	ID27	ID28	ID29	ID30	ID31	ID32	ID33	ID34	ID35	ID36	ID37	ID38	ID39	ID40	ID41	ID42	ID43
Response to ICI status	LTR	LTR	LTR	LTR	LTR	LTR	LTR	LTR	LTR	LTR	NLTR	NLTR	NLTR	NLTR	NLTR	NLTR	NLTR	NLTR	NLTR	NLTR	NLTR	NLTR	NLTR	NLTR	NLTR	NLTR	NLTR	NLTR	NLTR	NLTR	NLTR	NLTR	NLTR	NLTR	NLTR	NLTR	NLTR	NLTR	NLTR	NLTR	NLTR	NLTR	NLTR
Gene alteration
PI3KCA	missense_variant	missense_variant	missense_variant	missense_variant		missense_variant	missense_variant	missense_variant	missense_variant	missense_variant	missense_variant		missense_variant		missense_variant							missense_variant			missense_variant					missense_variant			missense_variant						missense_variant		missense_variant
KMT2D	nonsens_variant		nonsens_variant			nonsens_variant									nonsens_variant							nonsens_variant											nonsens_variant									missense_variant
ERBB2		missense_variant																																			missense_variant				amplification		amplification
EGFR		missense_variant																						amplification								amplification			amplification
FBXW7		frameshift_variant		missense_variant							missense_variant		missense_variant																					missense_variant
ARIDIA		frameshift_variant																					nonsens_variant
SMAD4		missense_variant																							missense_variant
KRAS		missense_variant														missense_variant								amplification
ATR		nonsens_variant
RB1		nonsens_variant
NFE2L2		missense_variant																																								missense_variant
ERBB3		amplification																				missense_variant
CDH1		nonsens_variant
CREBBP		missense_variant																			deletion																			nonsens_variant
PBMR1			nonsens_variant			nonsens_variant				nonsens_variant
TERT			splice_variant							splice_variant		splice_variant			splice_variant									splice_variant	splice_variant
TP53				missense_variant		missense_variant				missense_variant	missense_variant							missense_variant								missense_variant											deletion	missense_variant			missense_variant
BRAF								missense_variant
PTEN		missense_variant						loss	loss			loss						loss					nonsens_variant								nonsens_variant				missense_variant	missense_variant
DNMT3A									missense_variant
MAPK1									missense_variant
TGFBR2									missense_variant
CCNE1											amplification								amplification
LYN
FGFR3												rearrangement
BRD4												nonsens_variant										rearrangement
CDKN2A												frameshift_variant													loss
NF1													missense_variant
mTOR													missense_variant
ELF3														nonsens_variant
EP300														missense_variant																						missense_variant
STK11															loss		nonsens_variant				deletion	nonsens_variant		frameshift_variant	nonsens_variant												loss		loss
APOB																					nonsens_variant
TCP1																					nonsens_variant
SMARCA4																						rearrangement
AKT2																								missense_variant
MYC																								missense_variant
CTN1																								missense_variant													deletion
SETD2																								missense_variant
SF3B1																								missense_variant
BRCA1																										frameshift_variant
BCORL1																											nonsens_variant							nonsens_variant							nonsens_variant
HRAS																													missense_variant
CHEK2																															splice_variant
APC																															nonsens_variant
CCND1																																amplification
FGF3																																amplification
FGF19																																amplification
MET																																	amplification
CDK12										nonsens_variant
BCOR																																		nonsens_variant
BAP1																																			missense_variant
MTAP																																						nonsens_variant
BLM																																										missense_variant
KMT2C																	missense_variant
MLH1																																								nonsens_variant
BARD1																																								nonsens_variant
ATM																																								nonsens_variant
