# Supplementary material for: Clinico-molecular predictors of durable response to immune checkpoint inhibitors (ICI) in metastatic cervical cancer (mCC)
Source: Br J Cancer. 2026 May 19;135(4):581–7. doi: 10.1038/s41416-026-03438-6 (PMC13427743; doi:10.1038/s41416-026-03438-6)
Supplement: Supplementary file 8 — Supplementary Table 1. Overall response rate for the whole cohort, and by response status [file 41416_2026_3438_MOESM8_ESM.xlsx]

## Sheet: Feuil1
Supplementary Table 1. Disease Control Rate for the whole cohort and by response status, long-term responder (LTR) versus non-long term responder (NLTR)
Response status	All, % (IC95)	NLTR, % (IC95)	LTR, % (IC95)
CR	6,8 (0-0,14)	0	35 (0,15-0,59)
PR	20,4 (0,1-0,29)	13,3 (0,07-0,22)	50 (0,27-0,73)
SD	30,1 (0,2-0,4)	33,7 (0,24-0,45)	15 (0,03-0,38)
PD	42,7 (0,3-0,53)	53 (0,42-0,64)	0
